# Supplementary material for: Global Hemostasis Potential in COVID-19 Positive Patients Performed on St-Genesia Show Hypercoagulable State
Source: J Clin Med. 2022 Dec 7;11(24):7255. doi: 10.3390/jcm11247255 (PMC9785526; doi:10.3390/jcm11247255)
Supplement: Supplementary file 1 [file jcm-11-07255-s001.zip]

Archive with 1 entries (1 files):
- jcm-2054612-supplementary-Figure S1.pdf
